# Supplementary material for: Chemical Precursors of Flocs in Sweetened Beverages: Mechanisms of Formation, Analytical Methods, and Industrial Strategies
Source: Molecules. 2026 Apr 9;31(8):1246. doi: 10.3390/molecules31081246 (PMC13118384; doi:10.3390/molecules31081246)
Supplement: Supplementary file 1 [file molecules-31-01246-s001.zip]

Archive with 2 entries (2 files):
- Supplement S2 Table S1.pdf
- Supplement S1 Search strategies.pdf
